# Supplementary material for: The Peculiar Necks of Herons and Anhingas: A Study of Cervical Morphology in Pelecanimorph Birds
Source: Integr Org Biol. 2026 Feb 12;8(1):obag004. doi: 10.1093/iob/obag004 (PMC13014071; doi:10.1093/iob/obag004)
Supplement: obag004_Supplemental_Files [file obag004_supplemental_files.zip]

Archive with 10 entries (10 files):
- Supplementary_Figure_S1_part1.jpg
- Supplementary_Figure_S1_part2.jpg
- Supplementary_Figure_S2_FINAL.jpg
- Supplementary_Figure_S3_FINAL.jpg
- Supplementary_Figure_S4_FINAL.jpg
- Supplementary_Figure_S5_FINAL.jpg
- Supplementary_Table_S1_FINAL.jpg
- Supplementary_Table_S2_FINAL.jpg
- Supplementary_Table_S3_FINAL.JPG
- Supplementary_Table_S4_FINAL.JPG
